# Supplementary material for: Food Avoidance and Aversive Goal Value Computation in Anorexia Nervosa
Source: Nutrients. 2024 Sep 15;16(18):3115. doi: 10.3390/nu16183115 (PMC11434691; doi:10.3390/nu16183115)
Supplement: Supplementary file 1 [file nutrients-16-03115-s001.zip]

Archive with 1 entries (1 files):
- nutrients-3161863-supplementary.pdf
